# Supplementary material for: Activation of the EGFR/PI3K/AKT pathway limits the efficacy of trametinib treatment in head and neck cancer
Source: Mol Oncol. 2023 Aug 31;17(12):2618–36. doi: 10.1002/1878-0261.13500 (PMC10701778; doi:10.1002/1878-0261.13500)
Supplement: Supplementary file 1 — Fig. S1. Sensitivity to trametinib in HNSCC. (A) Heatmap represents the 11 PROGENy pathway scores for primary tumor samples from HPV16‐Negative TCGA‐HNSSC patients, the scores are clustered according to k‐means clustering (k = 3) and clusters are named according to the MAPK activity. (B) Violin plot represents PROGENy MAPK score for the different clusters. (C) Violin plot represents predicted Trametinib sensitivity score calculated using Sanger's Genomics of Drug Sensitivity in Cancer 2 (GDSC2) screening data in previously established MAPK‐activity groups. (D) IC50 values indicating sensitivity to trametinib after 96 h of treatment. Data represent a representative experiment from three independent experiments. Error bars indicate SD. (E) Heatmap shows unsupervised hierarchical clustering of CCLE HNSCC cell lines based on GSVA scores for selected MAPK gene signatures and MAPK PROGENy pathways. (F) High and low exposure of protein array (PathScan® protein array) blots of CAL33 and HSC3 cells treated with 20 nM trametinib for 24 h. (G) Representative immunofluorescent staining of YAP1 (red) and DAPI (blue) in tissue samples (X20, 50 μm) after 25 days of treatment with vehicle or trametinib (0.5 mg/kg). (H) Example of the analysis method and detection threshold for EGFR quantification in QuPath software. Data represent a representative experiment from two independent experiments. [file MOL2-17-2618-s003.zip]

Archive with 2 entries (2 files):
- FIG S1 A-E.tiff
- FIG S1 F-H.tiff
